# Supplementary material for: Polyclonal antibodies selectively inhibit tumor growth and invasion and synergize with immune checkpoint inhibitors
Source: JCI Insight. 2024 Feb 8;9(3):e166231. doi: 10.1172/jci.insight.166231 (PMC10967460; doi:10.1172/jci.insight.166231)
Supplement: Supporting data values [file jciinsight-9-166231-s262.xlsx]

## Sheet: Figure 1
A
	Hepa 1.6						B16F10						MC38
Concentration (µg/ml)	pAb HCC			pAb NI			pAb SKCM			pAb NI			pAb CRC			pAb NI
300	68.5	64	71	7.4	5	8	89.9			1.6			100			3.6
200	64.1	70	50	12.1	7.4	7	90.1	88	92	2.7	3	3.1	100	100	100	6.5	3	3.1
133	53.5	51	54	8.7	8	7	82	78	86	2.6	2.8	2.6	100	100	100	5	2.8	2.6
88.9	45.3	44	47	7.8	7.3	8	83.5	81.5	85.5	2.8	2.9	3.2	100	100	100	4.3	2.9	3.2
59				8.7	8.2	8.5	65.6	64	68	2	2.1	2.2	100	100	100	2.9	2.1	2.2
39.5	31.6	30	28	8.5	8	6.8	50.4	47	53	1.5	1.6	1.5	45.5	44	46	4	1.6	1.5
26.33	27.6	25	23	6.2	7	7	36.9	34	40	1.4	1.3	2	4.3	4	2	4.3	1.3	2
17.55	5.5	5	10	7.8	6.7	7.7	11.9	10	13	2.7	2	3	3.7	3	3	3.5	2	3
11.7	7.55	4	8	9.2	8	7	9.4	9	9.8	1.3	1	2				3.9	1	2
B
	Hepa 1.6						B16F10						MC38
Concentration (µg/ml)	pAb HCC			pAb NI			pAb SKCM			pAb NI			pAb CRC			pAb NI
900	80	70	90	20			70	72	68	18.5			68	64	72	19.2
300	70	68	72	22			62	58	66	19.33			55	50	60	21
100	53	45	61	17			58	58	58	20.2			37	34	40	20
30	50	55	45	19			58	58	58	21			30	25	35	22
10	37	33	41	20			42	38	46	19.85			28	26	30	19.8
0	22	20	24	29.5			18	18	18	20			25	25	25	18
C
	pAb NI			pAb
Hepa 1.6	11	11.2	10.5	24	20	28
B16F10	7	7.3	9	20	18	24
MC38	11	11.2	10.8	45	44	46
D
	pAb NI			pAb
Hepa 1.6	13	12	14	40	38	42
B16F10	11	11	11	24	24.5	24.2
MC38	11	11	11	28	26.5	29

## Sheet: Figure 2
A
	Concentration (µg/ml)	pAb NI			pAb HCC			pAb HCC /Hepa1.6 cells			pAb SKCM			pAb SKCM /B16F10 cells			pAb CRC			pAb CRC / MC38 cells
	400	793	793		29.5	29.5					11639	11639					38537	25000	51000
	200	431	431		8.98	8.98					7680	7680					34914	27000	43000
	100	230	230		10.3	10.3					3831	3831					28958	25000	32000
	50	131	131		1950	1950					1456	1456					10.3	10.3	10.3
	25	74.5	74.5		1117	1117					781	781					8.98	8.98	8.98
	12.5	47.5	47.5		718	718		261573			471	471		222777			8.98	8.98	8.98	151637
B
	Concentration (µg/ml)	pAb NI	pAb CRC		pAb HCC		pAb SKCM
	0	75.3	75.3	75.3	75.3	75.3	75.3	75.3
	10		76.4	76.4	75.3	75.3	75.7	75.7
	30		75.4	75.4	73.1	73.1	75.4	75.4
	100		71	71	71.2	71.2	73.2	73.2
	300		71.4	71.4	72.5	72.5	74.2	74.2
	900	73.5	64.1	64.1	70.4	70.4	68.9	68.9

## Sheet: Figure 4
C
	Days	Group 1								Group 2								Group 3								Group 4
	4	0	0	0	0	0	0	0		0	0	0	0	0	0	0	0	0	0	0	0	0	0	0	0	0	0	0	0	0	0	0
	8	0	0	0	0	0	0	0		0	0	0	0	0	0	0	0	0	0	0	0	0	0	0	0	0	0	0	0	0	0	0
	11	4	3	3	2	2	1	1		0	0	0	0	0	0	0	0	0	0	0	0	0	0	0	0	4	3	1	0	0	0	0
	13	4	4	4	3	3	2	2		0	0	0	0	0	0	0	0	0	0	0	0	0	0	0	0	4	4	2	0	0	0	0
	14	4	4	4	4	4	3	3		2	2	0	0	0	0	0	0	0	0	0	0	0	0	0	0	4	4	2	0	0	0	0
	15	4	4	4	4	4	4	4		4	4	2	0	0	0	0	0	0	0	0	0	0	0	0	0	4	4	2	0	0	0	0
	18	4	4	4	4	4	4	4		4	4	3	0	0	0	0	0	4	0	0	0	0	0	0	0	4	4	2	1	0	0	0
	19	4	4	4	4	4	4	4		4	4	3	1	1	0	0	0	4	0	0	0	0	0	0	0	4	4	3	2	1	0	0
	20	4	4	4	4	4	4	4		4	4	4	2	2	0	0	0	4	1	0	0	0	0	0	0	4	4	3	2	1	0	0
	21	4	4	4	4	4	4	4		4	4	4	3	2	0	0	0	4	1	0	0	0	0	0	0	4	4	3	3	1	0	0
	22	4	4	4	4	4	4	4		4	4	4	3	2	0	0	0	4	1	0	0	0	0	0	0	4	4	3	3	1	0	0
	24	4	4	4	4	4	4	4		4	4	4	4	3	3	0	0	4	1	0	0	0	0	0	0	4	4	3	3	1	1	0
	26	4	4	4	4	4	4	4		4	4	4	4	3	3	0	0	4	1	0	0	0	0	0	0	4	4	4	3	3	1	1
	27	4	4	4	4	4	4	4		4	4	4	4	3	3	0	0	4	4	0	0	0	0	0	0	4	4	4	4	3	1	1
	29	4	4	4	4	4	4	4		4	4	4	4	3	3	0	0	4	4	0	0	0	0	0	0	4	4	4	4	4	1	1
	32	4	4	4	4	4	4	4		4	4	4	4	4	3	0	0	4	4	1	1	0	0	0	0	4	4	4	4	4	1	1
	35	4	4	4	4	4	4	4		4	4	4	4	4	4	1	0	4	4	1	1	0	0	0	0	4	4	4	4	4	1	1
	36	4	4	4	4	4	4	4		4	4	4	4	4	4	3	0	4	4	2	2	1	0	0	0	4	4	4	4	4	1	1
	40	4	4	4	4	4	4	4		4	4	4	4	4	4	3	0	4	4	2	2	1	0	0	0	4	4	4	4	4	1	1
	42	4	4	4	4	4	4	4		4	4	4	4	4	4	3	0	4	4	2	2	1	0	0	0	4	4	4	4	4	1	1
	46	4	4	4	4	4	4	4		4	4	4	4	4	4	3	0	4	4	2	2	1	0	0	0	4	4	4	4	4	1	1
D
		Control				pAb HCC				PDL-1 mAb				pAb HCC + PDL-1 mAb
		135.2	130.4	140	135	837.2	1107.2	457.2	458.2	135.2	138	133	130	799.2	850	750	790

## Sheet: Figure 5
B
	Days	Control				Group 2				Group 3				Group 4
	0	0	0	0		0	0	0	0	0	0	0		0	0	0
	4	0	0	0		0	0	0	0	0	0	0		0	0	0
	7	38.9294	1.17925	2.84312		6.94904	5.92618	4.1212	0.907924	27.6532	4.43487	0		17.0061	14.7575	0
	11	287.919	40.0315	77.3128		67.1089	19.652	0	0	101.946	20.891	0		48.9861	48.9861	0
	14	536.651	322.222	102.064		128.742	41.1564	0	0	212.999	66.3255	0		203.166	191.311	0
	18	660.551	232.742	227.787		267.485	81.2381	0	0	402.247	114.05	0		224.827	172.236	0
	22	968.666	433.139	326.986		239.604	102.168	31.2854	0	650.563	111.314	18.9665		767.638	403.987	90.9331
	25	1586.23	911.733	505.914		322.226	103.381	50.2036	0	187.389	141.77	57.818		901.33	443.782	127.556
	29		1842.46	973.428		1599.37	87.9603	76.3868	0	406.838	246.536	108.045		1603.16	1009.36	271.435
	32					1599.37	120.504	162.53	0	197.33	235.641	835.618		405.438	1603.16	1009.36
	36					1599.37	162.25	261.279	0	296.445	386.031	1290.01		610.161	1603.16	1009.36
	39					1599.37	179.992	261.882	0	329.197	386.031	1290.01		778.206	1603.16	1009.36
C
	Control			anti-MC38 pAb			anti-MC38 pAb + anti-PDL-1 mAb			anti-PDL-1 mAb
	48	50	49	42	89	78	236	60	160	49	47	51

## Sheet: Figure7
C
	Concentration (µg/ml)	pAb CRC
	400	86.6197	82	90
	200	81.9718	80	84
	100	72.8169	71.5	74
	50	36.338	36	36.5
	25	14.507	12	17
	12.5	6.19718	6	6.2
	6.25	0.84507	1	0.5
	0	0	0	0
D
	Concentration (µg/ml)	pAb CRC
	0	0	0	0
	0.5	50.3	47	53.3
	11.1	64.3	62	66.3
	33.3	80.7	80	81
	100	82.6	82	83.2
	300	90.07	90	90
	900	89.2	89	89.4
E
	Days	Non treated							pAb CRC
	0	0	0	0	0	0	0	0	0	0	0	0	0	0	0
	7	0	0	0	0	0	0	0	0	0	0	0	0	0	0
	12	136.843	211.782	308.147	369.382	161.801	15.4796	29.6595	0	6.67181	5.18012	0	0	0	2.96487
	14	197.161	279.947	345.398	456.337	393.679	22.7496	20.7109	0	9.09572	2.916	0	0	0	9.19987
	19	636.88	504.625	736.778	823.038	786.519	108	87.808	0	42.8831	32.2406	23.328	0	57.3559	0
	22	905.693	1088.39	915.751	1165.76	1186.96	139.222	92.5965	0	112.378	97.556	21.9935	3.2696	109.628	0
	26	1363.2	1189.63	965.912	1480.59	1880.01	154.458	119.259	0	290.047	180.998	32.5202	14.6091	347.016	0
	29	1667.99	1808.15	1508.6	2332.92	2189.37	278.72	177.447	0	420.616	168.433	88.8651	56.7431	353.865	0

## Sheet: Figure8
A
	Days	Control								pAb TNBC								pAb TNBC + mAb PDL-1								mAb PDL-1
	0	0	0	0	0	0	0	0		0	0	0	0	0	0	0	0	0	0	0	0	0	0	0	0	0	0	0	0	0	0	0
	5	31.2854	31.2854	9.51708	23.5229	0	0	13.099		14.1863	13.2318	13.2318	13.2318	13.5369	19.8259	40.8732	32.2406	0.629856	0	2.916	16.5381	0	24.1143	10.8588	10.8588	14.4672	14.4672	8.788	2.16537	2.16537	2.16537	14.0472
	8	72.3763	22.559	22.3694	55.296	0	0	52.9119		10.8588	12.5769	25.9476	52.9112	23.328	6.57213	74.4385	33.9587	53.5859	0	36.5173	84.0983	0	30.3381	23.7778	37.3092	8.99236	14.3263	9.09572	42.0138	11.6968	11.6968	17.1641
	12	190.269	23.5229	182.795	330.661	37.8435	181.997	141.507		108	137.312	273.588	231.842	69.8992	74.7054	187.282	287.965	70.9218	69.1756	82.5187	145.717	150.691	87.808	111.955	46.7883	102.519	155.833	94.5596	192.914	116.304	151.411	125.023
	14	362.075	472.491	484.577	456.337	426.623	99.5884	29.6595		137.552		265.721	168.577	123.837	183.531	226.128	135.646	186.695	270.672	184.517	126.094	105.35	83.6421	95.0547	128.63	282.805	149.357	244.652	398.299	577.16	145.725	42.2281
	19	1103.58	675.756	169.304	496.416	192.914	1036.34	647.514		267.425	224.728															275.951	848.968	578.654	493.125	817.346	846.835	498.502
	22
	26	3776.66	702.464	1162.81	802.862	804.92	1836.83	1231.82																		1280.05	795.896	1024.19	780.448	1568.89	1864.41	1075.84
	29	2032.06	1987.17	768.4	2040.33	2706.07	643.957	955.62																		1383.79	1165.74
	36	4524.87	4717.03	955.62	955.62	7245.55	2643.11	1704.43																		1970.97	2075

## Sheet: Figure9
C
		Control										pAb SKCM
		24	29	148	0	0	5	7	113	17	120	0	0	0	20	16	0	0	0	0	34

## Sheet: Figure10
A
	Days	Control										GH-pAb 1
	5	22.5	13.5	32	32	32	40	4	13.5	6	18	4	6	32	13.5	13.5	4	13.5	13.5	32	40
	7	108	108	70.88	32	108	32	4	62.5	32	40	0	7.81	4	13.5	32	0	21.44	13.5	13.5	83.19
	11	307.06	307.06	196	769.5	112.5	87.5	256	220.5	62.5	117	7.8125	32	32	45.5625	68.75	62.5	32	50.625	32	220.5
	14	497.43	438.04	253.13	404.93	268.43	162.08	645.73	297.6	145.72	252.18	63.2997	71.9389	126.818	48.3513	53.9251	114.198	57.3956	398.851	101.131	101.649
	18	752.53	713.81	363.69	873.92	292.95	276.64	977.19	594.61	264.74	285.89	151.686	263.757	111.824	122.657	77.8604	344.169	248.258	190.005	150.071	867.092
	21	1395.65	1095.97	914.64	1459.87	545.35	521.31	1064.44	882.8	466.29	431.4	200.115	162.121	365.716	305.98	167.851	639.829	179.713	236.365	179.713	1007.86
	24	1389.18	1585.02	955.62	1426.24	611.02	561.59	1302.89	993.05	564.06	636.88	359.662	359.662	564.056	307.062	307.062	1286.66	430.043	906.01	261.803	1226.64
	26	1104.87	2137.6	1250.18	2124.44	765.84	603.6	2975.25	971.53	861.84	861.84	801.484	314.711	654.802	591.363	412.647	1096.91	544.774	811.117	497.006	1503.45
	29	1739.95	3354.25	1855.39	1925.42	1460.27	748.76	3004.65	2006.05	815.27	1241.15	983.15	439.609	740.307	615.963	583.788	1431.27	827.798	1257.73	827.798	2498.36
	32	2023.09	3616.32	2589.75	1916.89	2164.5	1047.57	4534.72	2009.79	1357.35	1063.39	2258.15	851.105	1040	937.258	1063.39	3074.74	894.198	2577.23	1140.41	1465.17
	37						2531.6			1506.07			1414.76	1346.23	1362.87	1647.32		3244.9		1661.29	1359.58
B
	Days	Control										GH-pAb3
	5	13.5	13.5	13.5	3	13.5	13.5	32	22.5	22.5	18	13.5	40	22.5	13.5	32	40	13.5	13.5	13.5	13.5
	7	87.5	40	40	22.5	32	10	48	32	32	40	40	32	27	13.5	32	40	13.5	32	21.44	32
	11	144	45.56	108	62.5	87.5	27	87.5	75	45.56	62.5	21.4375	62.5	45.5625	126	32	62.5	32	45.5625	45.5625	45.5625
	14	221.36	29.89	144.01	171.44	80.94	156.84	154.9	77.98	90.66	90.61	47.3807	145.564	130.455	110.723	63.6318	119.129	38.6544	67.1089	68.0779	74.0179
	18	381.63	108	248.61	178.73	208.67	118.86	307.25	179.71	164.97	277.23	81.1611	143.732	133.545	500.316	187.359	235.456	170.766	362.477	122.07	348.48
	21	503.75	288	578.81	268.12	288	180.66	389.15	307.02	267.69	1140.75	128.63	268.295	565.867	156.204	147.704	282.805	160.007	357.597	237.276	237.154
	24	500	447.92	603.76	421.82	167.13	292.16	566.4	540.74	398.3	418.06	106.892	467.721	125.023	209.255	403.477	314.711	190.539	436.099	376.786	200.263
	26	499.15	639.34	782.47	527.4	115.74	163.54	287.1	260.83	230.05	301.68	75.2844	193.71	574.282	135.42	116.873	373.071	65.9361	228.254	192.12	223.568
	29	650.67	283.83	1006.6	929.66	1056.22	402.18	807.7	831.2	415.29	877.02	191.45	756.477	1014.61	363.911	223.849	428.688	345.404	969.518	634.758	345.404
	37	837.42	1355.27	2333.62	1423.06	621.15	1277.25	1048.05	2239	704.35	1647.85	394.445	1063.61	272.669	347.753	111.272	1211.15	394.445	1009.16	1440.74	411.507
C
	Days	Control										GH-pAb2
	1	154.49	147.04	59.55	130.46	21.44	24.92	20.18				21.81	96.55	180.2	98.06	130.46	4	15.93	4	10.63
	6	31.29	11.86	32								24.34	13.77	0	46.93	11.21
	8	242.55	352.85	48.68	372.34	64.01	80.05					89.23	90.66	426.69	236.92	188.18	13.5
	11	48.67	48.99	178.2								221.23	60.28	0	75.58
	14	483.95	427.99	46.48	646.11	62.88	187.4					144.66	337.74	938.77	312.69	371.03	106.99	10.06	0	39.49
	18	730.09	710.65	141.15	1417.74	42.3	102.69	100.62	243.72			591.18	387.16	1798.79	591.18	920.9	138.58	0	165.69	103.76
	21	1193.17	1016.66	74.16	1643.95	428.36						228.267	636.55	1798.79	875.04	743.46	107.43	0	68.22	192.5	100.62
	25	1252.45	1047.84	346.58	185.85	347.75	1643.95	416.62				467.46	1285.83	1115.31	101.12	106.29	0	229.67	91	91.24	1798.79
	29	1847.97	1344.5	424.64	597.38	1643.95	416.62					512.1	1420.68	2559.23	233.24	161.09	0	293.19		1798.79
	33	1847.97	1563.24	355.17	1643.95	652.92						372.34	1033.9	1420.68	136.11	2559.23	1798.79	348.39	594.92
	36	774.69	1784.14	928.75	1847.97	1563.24	1643.95	813.19				415.18	1237.7	233.75	274.53	0	419.28	138.22	1420.68	2559.23	1798.79
D
	Days	CTRL										GH-pAb3
	0	12.48	31.29	19.65	19.65	19.65	19.65	19.65	29.75	42.59	26.19	21.44	21.44	21.44	21.44	21.44	21.44	22.56	21.44	13.5	17.97
	3	17.32	24.88	9.62	13.5	32	15.93	39.2	20.71	28.09	27.87	14.9	13.21	14.9	13.1	20	17.16	28.76	15.93	15.93	6.83
	9	37.1205	49.2551	40.8732	13.5	15.0401	33.4617	43.6307	24.7154	74.8607	24.7154	49.4271	10.2854	26.3987	27.3872	21.8071	15.4796	7.8125	4.37091	4.37091	17.9685
	13	59.55	80.28	44.66	22.37	63.3	52.91	80.49	56.34	59.91	65.55	49.15	34.21	19.83	25.6	52.58	4.7	23.92	24.11	20.53	20.53
	16	14.33	62.5	106.59	80.94	49.63	79.41	80.05	103.21	103.21	117.66	102.17	32.97	44.96	57.5	33.4	21.62	40.03	32.24	32.24	4.18
	21	97.56	31.29	78.73	146.38	158.07	86.4	97.56	134.6	125.02	134.79	105.85	39.26	95.81	158.98	148.23	68.92	84.8	44.81	4.31	79.17
	27	210.94	120.32	312.51	329.76	98.16	151.82	168.9	206.75	380.96	155.26	224.73	237.28	107.4	306.54	105.19	111.82	150.38	6.08	81.83	204.26
	30	198.02	142.92	169.3	431.48	463.33	233.64	230.05	332.72	262.29	380.81	170.43	178.44	112.93	547.96	163.54	146.38	131.38	115.74	4	82.06
